# Supplementary material for: A late-surviving phytosaur from the northern Atlantic rift reveals climate constraints on Triassic reptile biogeography
Source: BMC Ecol Evol. 2023 Jul 17;23:33. doi: 10.1186/s12862-023-02136-8 (PMC10351158; doi:10.1186/s12862-023-02136-8)
Supplement: Supplementary file 1 — Additional file 1. [file 12862_2023_2136_MOESM1_ESM.zip]

Archive with 4 entries (4 files):
- Parsimony_matrices_and_results.zip
- Bayesian_input_xmls_and_output_trees.zip
- Biogeobears_matrix_1.zip
- Biogeobears_matrix_2.zip
